# Supplementary material for: A comparison of self-triage tools to nurse driven triage in the emergency department
Source: PLoS One. 2024 Aug 28;19(8):e0297321. doi: 10.1371/journal.pone.0297321 (PMC11356451; doi:10.1371/journal.pone.0297321)
Supplement: S1 Data — This file contains our deidentified data set. (XLSX) [file pone.0297321.s001.xlsx]

## Sheet: AGST and VAS Group
Self-Triage VAS CTAS	Self Triage AGST-Based CTAS	CTAS ACTUAL	CTAS ACTUAL_CORRECTED	CHIEF COMPLAINT
3	4.5	3	3	Chest
4.5	3	3	3	Chest
2	4.5	2	2	Chest
3	3	3	3	Chest
3	3	3	3	Chest
4.5	4.5	2	2	Chest
2	3	3	3	Chest
2	3	3	3	Chest
3	2	3	3	Chest
4.5	4.5	4	4.5	Chest
4.5	4.5	3	3	Chest
3	3	3	3	Chest
3	4.5	2	2	Chest
2	3	3	3	Breathing problem
2	3	4	4.5	Breathing problem
2	3	3	3	Breathing problem
3	4.5	3	3	Breathing problem
4.5	4.5	4	4.5	Breathing problem
3	3	3	3	Breathing problem
4.5	4.5	5	4.5	Breathing problem
3	4.5	3	3	Breathing problem
3	3	3	3	Breathing problem
3	2	4	4.5	Breathing problem
2	3	3	3	Breathing problem
2	4.5	3	3	Abdomen
3	3	4	4.5	Abdomen
4.5	4.5	4	4.5	Abdomen
3	4.5	4	4.5	Abdomen
3	3	3	3	Abdomen
3	4.5	3	3	Abdomen
2	4.5	3	3	Abdomen
2	3	3	3	Abdomen
4.5	3	5	4.5	Abdomen
2	4.5	4	4.5	Abdomen
3	4.5	5	4.5	Abdomen
2	4.5	3	3	Abdomen
3	3	3	3	Abdomen
2	4.5	4	4.5	Abdomen
3	4.5	5	4.5	Abdomen
2	3	3	3	Abdomen
4.5	4.5	4	4.5	Abdomen
2	3	3	3	Abdomen
3	4.5	3	3	Abdomen
2	3	3	3	Abdomen
2	3	4	4.5	Abdomen
3	3	4	4.5	Abdomen
3	4.5	3	3	Abdomen
3	3	3	3	Abdomen
2	4.5	3	3	Bone and Joint
3	4.5	5	4.5	Bone and Joint
2	4.5	3	3	Bone and Joint
3	4.5	5	4.5	Bone and Joint
2	4.5	4	4.5	Bone and Joint
2	4.5	4	4.5	Bone and Joint
4.5	3	5	4.5	Bone and Joint
2	4.5	3	3	Bone and Joint
2	4.5	5	4.5	Bone and Joint
3	4.5	4	4.5	Bone and Joint
2	4.5	5	4.5	Bone and Joint
2	4.5	3	3	Bone and Joint
2	3	3	3	Bone and Joint
2	4.5	4	4.5	Bone and Joint
3	4.5	4	4.5	Bone and Joint
4.5	3	5	4.5	Bone and Joint
3	4.5	4	4.5	Bone and Joint
4.5	3	5	4.5	Bone and Joint
2	4.5	4	4.5	Bone and Joint
3	3	3	3	Bone and Joint
3	4.5	4	4.5	Bone and Joint
3	4.5	4	4.5	Bone and Joint
3	3	4	4.5	Bone and Joint
2	4.5	4	4.5	Bone and Joint
3	4.5	4	4.5	Bone and Joint
3	3	4	4.5	Bone and Joint
2	4.5	4	4.5	Bone and Joint
3	4.5	4	4.5	Bone and Joint
3	2	5	4.5	Bone and Joint
2	4.5	4	4.5	Bone and Joint

## Sheet: VAS only group
Self-Triage VAS CTAS	Self Triage AGST-Based CTAS	CTAS ACTUAL	CTAS ACTUAL_CORRECTED	CHIEF COMPLAINT
2		3	3	Chest
4.5		2	2	Chest
2		3	3	Chest
3		4	4.5	Chest
3		2	2	Chest
3		2	2	Chest
3		4	4.5	Chest
3		2	2	Chest
3		4	4.5	Chest
3		4	4.5	Breathing problem
4.5		5	4.5	Breathing problem
3		3	3	Breathing problem
3		4	4.5	Breathing problem
4.5		3	3	Breathing problem
3		4	4.5	Breathing problem
4.5		3	3	Breathing problem
2		3	3	Breathing problem
3		3	3	Breathing problem
3		4	4.5	Abdomen
4.5		3	3	Abdomen
3		5	4.5	Abdomen
3		4	4.5	Abdomen
3		3	3	Abdomen
2		3	3	Abdomen
4.5		4	4.5	Abdomen
3		3	3	Abdomen
2		3	3	Abdomen
2		3	3	Abdomen
2		3	3	Abdomen
2		3	3	Abdomen
2		3	3	Abdomen
4.5		3	3	Abdomen
3		4	4.5	Abdomen
2		3	3	Abdomen
2		3	3	Abdomen
4.5		5	4.5	Abdomen
3		5	4.5	Abdomen
4.5		3	3	Abdomen
2		2	2	Abdomen
5		4	4.5	Abdomen
2		3	3	Abdomen
3		3	3	Abdomen
3		5	4.5	Abdomen
3		3	3	Abdomen
2		3	3	Abdomen
3		5	4.5	Abdomen
3		3	3	Abdomen
3		3	3	Abdomen
4.5		3	3	Abdomen
4.5		4	4.5	Abdomen
3		4	4.5	Bone and Joint
3		4	4.5	Bone and Joint
2		4	4.5	Bone and Joint
3		3	3	Bone and Joint
3		4	4.5	Bone and Joint
3		5	4.5	Bone and Joint
3		5	4.5	Bone and Joint
3		4	4.5	Bone and Joint
3		3	3	Bone and Joint
3		3	3	Bone and Joint
4.5		3	3	Bone and Joint
3		5	4.5	Bone and Joint
2		2	2	Bone and Joint
3		4	4.5	Bone and Joint
2		4	4.5	Bone and Joint
3		4	4.5	Bone and Joint
3		4	4.5	Bone and Joint
3		5	4.5	Bone and Joint
2		4	4.5	Bone and Joint
2		3	3	Bone and Joint
2		4	4.5	Bone and Joint
2		4	4.5	Bone and Joint
3		4	4.5	Bone and Joint
3		5	4.5	Bone and Joint
3		5	4.5	Bone and Joint
2		5	4.5	Bone and Joint
3		5	4.5	Bone and Joint
3		4	4.5	Bone and Joint
3		5	4.5	Bone and Joint
3		4	4.5	Bone and Joint
3		3	3	Bone and Joint

## Sheet: AGST Group
Self-Triage VAS CTAS	Self Triage AGST-Based CTAS	CTAS ACTUAL	CTAS ACTUAL_CORRECTED	CHIEF COMPLAINT
	4.5	3	3	Chest
	4.5	3	3	Chest
	3	2	2	Chest
	4.5	4	4.5	Chest
	3	3	3	Chest
	4.5	3	3	Chest
	3	4	4.5	Chest
	4.5	3	3	Chest
	4.5	4	4.5	Chest
	3	3	3	Chest
	3	4	4.5	Breathing problem
	3	3	3	Breathing problem
	2	4	4.5	Breathing problem
	3	3	3	Breathing problem
	3	3	3	Breathing problem
	4.5	3	3	Abdomen
	3	4	4.5	Abdomen
	4.5	3	3	Abdomen
	3	5	4.5	Abdomen
	3	5	4.5	Abdomen
	4.5	5	4.5	Abdomen
	3	4	4.5	Abdomen
	4.5	3	3	Abdomen
	4.5	3	3	Abdomen
	4.5	3	3	Abdomen
	3	3	3	Abdomen
	3	3	3	Abdomen
	3	4	4.5	Abdomen
	4.5	4	4.5	Abdomen
	4.5	4	4.5	Abdomen
	4.5	5	4.5	Abdomen
	4.5	4	4.5	Abdomen
	4.5	3	3	Abdomen
	4.35714	3	3	Abdomen
	3	4	4.5	Bone and Joint
	4.5	4	4.5	Bone and Joint
	4.5	5	4.5	Bone and Joint
	4.5	4	4.5	Bone and Joint
	3	5	4.5	Bone and Joint
	3	5	4.5	Bone and Joint
	3	4	4.5	Bone and Joint
	4.5	4	4.5	Bone and Joint
	4.5	4	4.5	Bone and Joint
	4.5	4	4.5	Bone and Joint
	4.5	4	4.5	Bone and Joint
	4.5	4	4.5	Bone and Joint
	3	5	4.5	Bone and Joint
	4.5	4	4.5	Bone and Joint
	4.5	5	4.5	Bone and Joint
	4.5	4	4.5	Bone and Joint
	3	5	4.5	Bone and Joint
	3	3	3	Bone and Joint
	4.5	4	4.5	Bone and Joint
	4.5	5	4.5	Bone and Joint
	4.5	3	3	Bone and Joint
	3	4	4.5	Bone and Joint
	4.5	4	4.5	Bone and Joint
	4.5	5	4.5	Bone and Joint
	4.5	3	3	Bone and Joint
	3	3	3	Bone and Joint
	4.5	4	4.5	Bone and Joint
	4.5	4	4.5	Bone and Joint
	4.5	5	4.5	Bone and Joint
	4.5	4	4.5	Bone and Joint
